# Supplementary material for: Relevant Serum Endoplasmic Reticulum Stress Biomarkers in Type 2 Diabetes and Its Complications: A Systematic Review and Meta-Analysis
Source: Antioxidants (Basel). 2024 Dec 19;13(12):1564. doi: 10.3390/antiox13121564 (PMC11673038; doi:10.3390/antiox13121564)
Supplement: Supplementary file 1 [file antioxidants-13-01564-s001.zip]

Archive with 1 entries (1 files):
- antioxidants-3310996-supplementary.pdf
